# Supplementary material for: MiR-146a-5p deficiency in extracellular vesicles of glioma-associated macrophages promotes epithelial-mesenchymal transition through the NF-κB signaling pathway
Source: Cell Death Discov. 2023 Jun 30;9:206. doi: 10.1038/s41420-023-01492-0 (PMC10313823; doi:10.1038/s41420-023-01492-0)
Supplement: Supplementary file 1 — Supplementary_Table S1 [file 41420_2023_1492_MOESM1_ESM.xls]

Gene ID	log2 (M2_New / M1_new)	Pvalue(M2_New / M1_new)	M1_1 Expression	M1_2 Expression	M1_3 Expression	M2_1 Expression	M2_2 Expression	M2_3 Expression	M1 Expression	M2 Expression
hsa-let-7c-5p	1.021354668	5.35E-38	4.559	3.036	2.465	7.862	6.503	6.054	3.353	6.806
hsa-let-7d-3p	1.952490516	0	19.505	7.871	12.097	35.164	37.181	80.435	13.158	50.926
hsa-let-7d-5p	-1.154779506	0	1458.353	1234.005	1750.209	767.746	688.075	539.491	1480.856	665.104
hsa-let-7g-5p	-1.421795229	0	3531.361	3860.502	3637.96	1570.513	1611.399	934.944	3676.607	1372.285
hsa-let-7i-3p	-2.733442528	4.88E-05	0.058	0.562	1.835	0.071	0.23	0.067	0.818	0.123
hsa-let-7i-5p	-1.150959817	0	3019.89	2803.876	2690.587	1463.663	1390.915	979.652	2838.118	1278.077
hsa-miR-100-5p	-1.063919833	8.57E-05	17.255	8.658	11.467	4.86	7.497	5.522	12.46	5.96
hsa-miR-10395-3p	-10.08214904	1.05E-11	1.385	1.293	0.573	0	0	0	1.084	0
hsa-miR-10399-3p	-9.008428622	4.26E-06	0.577	0.394	0.573	0	0	0	0.515	0
hsa-miR-103a-3p	-2.344383756	1.10E-118	1.5	49.362	53.836	12.507	8.109	0	34.9	6.872
hsa-miR-103b	-2.389454909	5.76E-51	35.318	4.498	8.141	0	1.301	7.851	15.986	3.05
hsa-miR-10524-5p	-8.554588852	1.06E-04	0	1.012	0.115	0	0	0	0.376	0
hsa-miR-106b-3p	-8.511752654	1.68E-04	0.635	0	0.459	0	0	0	0.364	0
hsa-miR-106b-5p	-3.770770544	3.30E-27	3.289	5.285	2.523	0	0.612	0.2	3.699	0.271
hsa-miR-10b-5p	3.541019153	4.82E-14	0	0.169	0.057	0.858	0.23	1.53	0.075	0.872
hsa-miR-122-5p	2.265855244	1.10E-129	1.154	3.823	2.752	12.007	12.853	12.308	2.576	12.389
hsa-miR-124-3p	-1.129796287	4.61E-06	11.657	14.955	9.231	7.933	5.585	2.861	11.948	5.46
hsa-miR-1243	-8.339850003	4.31E-04	0.635	0.337	0	0	0	0	0.324	0
hsa-miR-1248	-9.658211483	3.74E-09	0.173	2.08	0.172	0	0	0	0.808	0
hsa-miR-127-3p	1.964034503	1.48E-67	2.251	1.293	1.605	3.288	3.29	13.506	1.716	6.694
hsa-miR-1273h-3p	-8.885696373	1.06E-05	0.404	0.843	0.172	0	0	0	0.473	0
hsa-miR-1284	2.143488394	2.87E-63	2.308	1.293	0.401	6.504	1.53	9.647	1.334	5.894
hsa-miR-1285-5p	7.994353437	5.81E-05	0	0	0	0	0.765	0	0	0.255
hsa-miR-1287-5p	2.039155189	2.25E-09	0.289	0.337	0	0.715	1.53	0.333	0.209	0.859
hsa-miR-1301-3p	1.098296058	1.40E-71	6.059	3.317	7.855	10.578	13.541	12.774	5.744	12.298
hsa-miR-1303	1.129174253	5.09E-06	0.346	0.562	0.229	1.215	1.071	0.2	0.379	0.829
hsa-miR-1304-5p	7.894817763	5.81E-05	0	0	0	0.715	0	0	0	0.238
hsa-miR-1306-5p	-8.335390355	4.31E-04	0	0.281	0.688	0	0	0	0.323	0
hsa-miR-1307-3p	-1.355780243	6.75E-24	36.356	31.765	22.819	13.437	10.252	11.842	30.313	11.843
hsa-miR-132-5p	-1.312790042	9.44E-54	95.508	90.123	77.113	25.587	21.498	58.679	87.581	35.255
hsa-miR-1343-3p	8.794415866	1.35E-08	0	0	0	0	0	1.331	0	0.444
hsa-miR-136-3p	3.493539473	2.63E-04	0.058	0	0	0.643	0	0	0.019	0.214
hsa-miR-137-3p	-5.862496476	2.62E-13	0.866	0.45	2.523	0	0	0.067	1.279	0.022
hsa-miR-139-5p	-1.590128858	4.31E-140	139.078	117.109	113.921	21.656	19.508	81.765	123.369	40.976
hsa-miR-140-3p	-1.796820759	2.66E-07	1.847	6.128	1.032	1.215	1.377	0	3.002	0.864
hsa-miR-142-3p	-1.664567499	1.75E-20	16.966	14.618	6.249	4.574	5.432	1.929	12.611	3.978
hsa-miR-142-5p	-1.71081468	3.39E-50	37.684	36.038	20.583	8.862	10.634	9.314	31.435	9.604
hsa-miR-145-3p	7.930737338	2.40E-05	0	0	0	0	0	0.732	0	0.244
hsa-miR-145-5p	1.086262239	1.16E-07	0.75	0.562	0.172	0.858	0.765	1.53	0.495	1.051
hsa-miR-146a-3p	-9.605479518	8.83E-09	1.27	1.068	0	0	0	0	0.779	0
hsa-miR-146a-5p	-2.713777873	0	4652.004	4546.966	4660.554	791.689	728.01	592.914	4619.841	704.204
hsa-miR-146b-5p	-1.953304574	0	246.3	277.116	231.683	75.688	66.405	52.891	251.7	64.995
hsa-miR-148b-3p	-1.948161068	4.84E-11	6.81	4.329	2.637	2.001	0.306	1.264	4.592	1.19
hsa-miR-149-5p	1.901321088	0	16.389	12.369	15.881	55.39	45.367	65.998	14.88	55.585
hsa-miR-151a-5p	-1.191367426	6.64E-37	74.213	85.569	82.56	33.663	31.673	40.783	80.781	35.373
hsa-miR-155-5p	-1.731069507	0	3138.539	2807.755	2480.117	1172.417	780.262	585.596	2808.804	846.092
hsa-miR-15a-5p	-1.058957993	1.61E-08	26.892	27.83	29.412	19.083	9.257	12.042	28.045	13.461
hsa-miR-15b-5p	-1.462064244	2.44E-216	210.521	216.284	226.466	132.508	66.558	38.055	217.757	79.04
hsa-miR-16-5p	-1.113644994	0	846.296	1126.003	850.709	572.343	387.415	344.824	941.003	434.861
hsa-miR-17-3p	-9.383704292	1.20E-07	1.154	0.45	0.401	0	0	0	0.668	0
hsa-miR-17-5p	-1.560019875	1.01E-47	31.163	52.961	28.552	20.655	11.705	5.855	37.558	12.738
hsa-miR-181b-5p	-1.452670387	1.80E-143	162.969	142.521	122.234	58.821	69.771	27.676	142.575	52.09
hsa-miR-181c-5p	-2.056866542	8.98E-139	72.193	52.511	45.981	10.22	15.301	15.501	56.895	13.674
hsa-miR-181d-5p	-1.86904476	2.86E-38	21.987	20.183	17.028	4.646	3.443	8.117	19.733	5.402
hsa-miR-186-5p	-2.047421766	9.22E-22	7.387	9.277	8.199	2.716	1.836	1.464	8.287	2.005
hsa-miR-18a-5p	-1.786389786	2.62E-13	6.463	8.265	4.128	1.072	3.596	0.798	6.285	1.822
hsa-miR-1908-3p	8.794415866	1.35E-08	0	0	0	0	0	1.331	0	0.444
hsa-miR-1908-5p	6.673913424	3.20E-30	0.058	0	0	0	0.765	5.056	0.019	1.94
hsa-miR-191-3p	2.970853654	2.34E-09	0	0.225	0	0.5	0	1.264	0.075	0.588
hsa-miR-193a-3p	-10.92999806	1.58E-19	1.616	3.261	0.975	0	0	0	1.95	0
hsa-miR-193a-5p	-1.120940185	1.31E-17	43.455	47.395	45.809	18.082	24.328	20.425	45.553	20.945
hsa-miR-193b-5p	2.546488353	1.37E-05	0.115	0	0.057	0	0	0.998	0.058	0.333
hsa-miR-194-5p	-1.175022428	9.53E-06	10.676	11.188	8.543	7.004	3.137	3.326	10.136	4.489
hsa-miR-195-5p	-9.103287808	1.73E-06	0.693	0.956	0	0	0	0	0.549	0
hsa-miR-197-5p	1.66801824	6.27E-05	0.404	0	0	1.286	0	0	0.135	0.429
hsa-miR-199a-3p	-2.985184003	2.64E-59	17.313	0.394	19.493	0.572	0	4.125	12.4	1.566
hsa-miR-199b-5p	1.732105878	1.19E-32	1.558	0.112	1.72	4.431	4.437	2.395	1.13	3.755
hsa-miR-200c-3p	-1.800718584	4.44E-29	15.812	16.473	13.588	7.147	3.825	2.195	15.291	4.389
hsa-miR-204-5p	1.824380892	1.46E-37	2.424	0.618	0.172	1.144	1.454	8.782	1.071	3.793
hsa-miR-206	8.055282436	1.01E-05	0	0	0	0	0	0.798	0	0.266
hsa-miR-20a-5p	-1.354369763	5.04E-30	27.7	49.756	32.164	15.152	16.678	11.044	36.54	14.291
hsa-miR-21-5p	-1.069712786	0	1331.452	1336.44	1208.64	582.349	499.723	764.761	1292.177	615.611
hsa-miR-210-3p	-8.566054038	1.06E-04	0.462	0.675	0	0	0	0	0.379	0
hsa-miR-2116-5p	-1.866498407	2.04E-06	0.981	2.53	4.071	2.001	0.077	0	2.527	0.693
hsa-miR-212-3p	-1.528823204	4.61E-49	44.378	48.575	46.841	10.22	9.486	28.741	46.598	16.149
hsa-miR-218-5p	-1.256559367	4.98E-15	28.104	22.095	23.163	8.791	10.405	11.51	24.454	10.235
hsa-miR-222-5p	1.206887001	1.36E-07	1.039	0.056	0.229	0.572	1.683	0.798	0.441	1.018
hsa-miR-223-3p	-1.092674485	4.25E-32	96.72	94.452	98.04	55.247	46.897	33.465	96.404	45.203
hsa-miR-223-5p	-1.383902601	1.27E-17	20.948	18.609	20.124	11.435	6.044	5.389	19.894	7.623
hsa-miR-24-2-5p	-8.957102042	6.71E-06	1.154	0.337	0	0	0	0	0.497	0
hsa-miR-24-3p	-1.270674704	0	3364.064	1980.063	1438.833	906.472	832.973	1071.862	2260.986	937.102
hsa-miR-25-3p	-1.23037737	4.22E-230	505.181	375.728	396.573	231.281	197.227	115.962	425.827	181.49
hsa-miR-26a-5p	-1.090092067	0	3262.208	3038.6	3252.853	1803.51	1529.387	1154.759	3184.554	1495.885
hsa-miR-26b-5p	-2.157055385	0	528.784	674.657	553.781	123.574	160.046	110.373	585.741	131.331
hsa-miR-27b-5p	1.008155449	4.09E-06	0.635	0	0.688	0.572	1.224	0.865	0.441	0.887
hsa-miR-28-3p	-1.403145253	3.06E-245	302.739	264.522	281.219	120.143	122.1	78.572	282.827	106.938
hsa-miR-28-5p	-1.556504367	1.65E-75	74.559	56.39	59.397	27.159	19.126	18.429	63.449	21.571
hsa-miR-29b-3p	-1.223124326	1.16E-07	13.504	16.136	15.709	3.359	2.295	13.772	15.116	6.475
hsa-miR-29c-3p	3.64689025	1.03E-04	0	0	0.057	0.715	0	0	0.019	0.238
hsa-miR-301a-5p	-8.562242424	1.06E-04	0	0.618	0.516	0	0	0	0.378	0
hsa-miR-301b-3p	1.337034987	1.40E-05	0.462	0.337	0	0.572	1.377	0.067	0.266	0.672
hsa-miR-3065-3p	7.614709844	3.54E-04	0	0	0	0.357	0.23	0	0	0.196
hsa-miR-3074-5p	-1.635986709	0	1066.974	586.39	371.232	191.329	192.636	267.45	674.865	217.138
hsa-miR-30b-5p	-1.076421858	1.39E-28	89.737	128.466	80.094	58.178	34.044	49.232	99.432	47.151
hsa-miR-30c-1-3p	1.219035213	2.17E-13	0.866	0.9	0.631	1.072	1.913	2.595	0.799	1.86
hsa-miR-30d-3p	-3.745954377	7.78E-06	0.289	1.012	0.631	0.143	0	0	0.644	0.048
hsa-miR-30d-5p	-1.24648908	5.96E-169	335.518	371.792	237.761	177.106	94.941	126.274	315.024	132.774
hsa-miR-30e-5p	-2.536136193	3.06E-52	16.505	16.81	8.256	1.358	1.683	4.125	13.857	2.389
hsa-miR-3136-3p	8.13442632	2.40E-05	0	0	0	0	0.842	0	0	0.281
hsa-miR-3157-5p	4.01181575	1.80E-10	0.115	0	0	0	0.842	0.998	0.038	0.613
hsa-miR-3174	-9.247927513	4.53E-07	0	0.506	1.319	0	0	0	0.608	0
hsa-miR-3177-3p	8.027905997	2.40E-05	0	0	0	0.715	0	0.067	0	0.26
hsa-miR-3180-3p	-2.682994584	4.88E-05	1.385	0.45	0.631	0	0.383	0	0.822	0.128
hsa-miR-3184-3p	1.369180007	4.49E-306	0	51.499	0.401	38.094	43.684	52.292	17.3	44.69
hsa-miR-3190-5p	-9.113742166	1.73E-06	0	0	1.663	0	0	0	0.554	0
hsa-miR-3193	7.994353437	5.81E-05	0	0	0	0	0.765	0	0	0.255
hsa-miR-3200-5p	8.82336724	3.00E-08	0	0	0	1.358	0	0	0	0.453
hsa-miR-320a-3p	-1.553068221	0	290.678	292.295	340.502	112.067	174.964	27.676	307.825	104.903
hsa-miR-320b	-1.133232603	3.07E-05	8.425	9.501	6.765	3.788	7.268	0.2	8.231	3.752
hsa-miR-323a-3p	2.921997488	2.41E-05	0.115	0	0	0	0	0.865	0.038	0.288
hsa-miR-326	-2.287624081	1.08E-06	2.943	2.418	0	0.5	0	0.599	1.787	0.366
hsa-miR-335-5p	-4.185256655	3.96E-05	0	0.787	0.631	0	0.077	0	0.473	0.026
hsa-miR-340-3p	-1.874469118	1.27E-08	3.924	4.554	2.809	0.572	0.842	1.663	3.762	1.026
hsa-miR-345-5p	1.631107508	9.49E-91	3.001	4.16	3.669	15.938	8.492	9.115	3.61	11.182
hsa-miR-34a-5p	-1.740086829	1.33E-109	79.984	72.02	52.517	18.297	19.508	23.419	68.174	20.408
hsa-miR-34c-3p	-4.936184902	1.69E-08	0.981	1.349	0.057	0	0.077	0	0.796	0.026
hsa-miR-3605-5p	1.594981257	7.30E-09	0	0	0.86	1.072	0	1.53	0.287	0.867
hsa-miR-361-5p	-1.145668528	1.97E-14	14.773	43.291	26.775	23.228	14.918	0.2	28.279	12.782
hsa-miR-374a-5p	-1.909255116	3.65E-19	7.329	13.043	5.275	3.216	1.683	1.929	8.549	2.276
hsa-miR-374b-3p	-2.313760774	1.52E-05	1.558	1.855	0.287	0.286	0.459	0	1.233	0.248
hsa-miR-374b-5p	-2.419883583	2.82E-120	52.284	31.09	17.716	10.935	7.956	0	33.697	6.297
hsa-miR-374c-3p	-1.746173845	1.33E-27	0	34.351	17.831	0	2.448	13.106	17.394	5.185
hsa-miR-376b-3p	8.375039431	4.26E-06	0	0	0	0	0.995	0	0	0.332
hsa-miR-378c	-10.51766939	3.36E-15	0.866	1.068	2.465	0	0	0	1.466	0
hsa-miR-3916	7.994353437	5.81E-05	0	0	0	0	0.765	0	0	0.255
hsa-miR-409-3p	2.419713986	3.05E-06	0.115	0	0.115	0.286	0.153	0.798	0.077	0.412
hsa-miR-410-3p	8.169925001	4.26E-06	0	0	0	0	0	0.865	0	0.288
hsa-miR-411-5p	2.771410487	1.41E-53	0.404	0.675	0.803	5.146	2.907	4.79	0.627	4.281
hsa-miR-423-5p	-5.212097654	4.70E-269	47.61	0.675	43.459	1.787	0.689	0	30.581	0.825
hsa-miR-424-5p	-1.575239663	3.31E-36	24.642	38.118	24.195	10.649	7.421	11.11	28.985	9.727
hsa-miR-425-5p	-1.189112389	5.19E-12	27.931	22.657	22.131	15.581	6.732	9.58	24.24	10.631
hsa-miR-4440	8.864186145	6.14E-09	0	0	0	0	0	1.397	0	0.466
hsa-miR-4466	1.111256751	2.43E-07	0.115	0.675	0.631	0.572	1.301	1.198	0.474	1.023
hsa-miR-4470	8.665335917	3.44E-07	0	0	0	0.071	1.148	0	0	0.406
hsa-miR-450a-1-3p	-2.2805873	3.50E-04	1.27	0.45	0.86	0.071	0.459	0	0.86	0.177
hsa-miR-4516	2.348369981	2.22E-11	0.346	0	0.172	1.215	0.23	1.198	0.173	0.881
hsa-miR-451a	1.749144115	1.28E-169	5.078	7.421	4.701	16.653	12.088	29.074	5.734	19.271
hsa-miR-454-3p	-3.194751876	5.98E-199	41.608	44.527	22.532	6.933	2.142	2.794	36.222	3.956
hsa-miR-4659a-3p	1.628850145	2.50E-14	1.039	0	0.516	1.715	1.76	1.331	0.518	1.602
hsa-miR-4662a-3p	-8.982993575	4.26E-06	0	1.518	0	0	0	0	0.506	0
hsa-miR-4662a-5p	-1.163682909	3.00E-62	164.296	146.063	122.062	107.136	51.487	34.396	144.141	64.34
hsa-miR-4724-5p	-8.348728154	4.31E-04	0.404	0	0.573	0	0	0	0.326	0
hsa-miR-4725-3p	1.290614353	2.34E-19	0.693	1.293	1.032	1.144	0.383	5.855	1.006	2.46
hsa-miR-4725-5p	8.471675214	3.44E-07	0	0	0	0	0	1.064	0	0.355
hsa-miR-4742-3p	-8.82336724	1.67E-05	0	0.843	0.516	0	0	0	0.453	0
hsa-miR-4755-5p	2.032421478	2.46E-04	0.231	0	0	0.715	0.23	0	0.077	0.315
hsa-miR-4787-3p	-2.035365154	2.97E-04	1.039	2.305	0	0.357	0.459	0	1.115	0.272
hsa-miR-4802-5p	-8.422064766	2.69E-04	0.231	0.281	0.516	0	0	0	0.343	0
hsa-miR-486-5p	1.304511042	2.53E-13	0.404	1.181	0.516	2.501	0.689	1.996	0.7	1.729
hsa-miR-487b-3p	3.274794119	3.91E-09	0	0.169	0	0.429	0	1.198	0.056	0.542
hsa-miR-490-5p	2.641449692	3.34E-09	0.231	0	0.057	0	0	1.796	0.096	0.599
hsa-miR-5001-3p	-9.194756854	7.07E-07	0.058	0.956	0.745	0	0	0	0.586	0
hsa-miR-500a-5p	-4.415037499	1.58E-05	0	0.675	0.86	0.071	0	0	0.512	0.024
hsa-miR-501-3p	-3.180572246	2.65E-05	0	1.237	0.803	0.071	0.153	0	0.68	0.075
hsa-miR-501-5p	-8.317412614	4.31E-04	0.058	0.9	0	0	0	0	0.319	0
hsa-miR-5010-3p	-3.183408231	6.08E-05	0.693	0.956	0.287	0.214	0	0	0.645	0.071
hsa-miR-502-3p	-4.22881869	6.28E-05	0	1.349	0	0.071	0	0	0.45	0.024
hsa-miR-505-3p	-3.06529146	3.03E-12	2.193	2.361	1.548	0.5	0.23	0	2.034	0.243
hsa-miR-548a-5p	8.276124405	4.26E-06	0	0	0	0.929	0	0	0	0.31
hsa-miR-548ap-5p	-8.784634846	2.64E-05	0.808	0	0.516	0	0	0	0.441	0
hsa-miR-548at-5p	-8.714245518	4.18E-05	0.808	0.394	0.057	0	0	0	0.42	0
hsa-miR-548ax	3.546488353	1.03E-04	0.058	0	0	0	0	0.665	0.019	0.222
hsa-miR-548d-5p	1.285707907	1.45E-16	0.346	1.124	1.433	3.931	2.219	0.931	0.968	2.36
hsa-miR-548e-3p	-3.95419631	2.50E-04	0.808	0	0.401	0	0.077	0	0.403	0.026
hsa-miR-548o-3p	1.980686525	1.20E-04	0	0.281	0	0.5	0.612	0	0.094	0.371
hsa-miR-549a-3p	7.672425342	3.54E-04	0	0	0	0	0.612	0	0	0.204
hsa-miR-549a-5p	1.287211889	3.44E-24	1.674	1.068	1.548	2.859	4.284	3.326	1.43	3.49
hsa-miR-550a-3-5p	-8.851749041	1.67E-05	1.385	0	0	0	0	0	0.462	0
hsa-miR-556-5p	-8.710806434	4.18E-05	0.75	0.506	0	0	0	0	0.419	0
hsa-miR-5581-3p	4.156329369	4.08E-22	0.231	0	0	1.072	0.918	2.129	0.077	1.373
hsa-miR-5582-3p	7.994353437	5.81E-05	0	0	0	0	0.765	0	0	0.255
hsa-miR-579-5p	1.034512292	1.80E-06	0.75	0.675	0	2.001	0.918	0	0.475	0.973
hsa-miR-584-5p	-1.589765199	1.77E-11	10.157	6.69	8.428	3.788	1.148	3.46	8.425	2.798
hsa-miR-589-5p	-1.235840502	5.77E-05	6.983	5.959	6.135	5.503	2.066	0.532	6.359	2.7
hsa-miR-590-3p	-1.343127076	1.37E-24	34.971	31.596	29.584	15.581	10.94	11.377	32.051	12.632
hsa-miR-590-5p	-4.582648635	1.01E-06	0.577	1.293	0	0	0.077	0	0.623	0.026
hsa-miR-625-3p	-4.601264313	9.98E-06	0.173	0.281	1.147	0	0	0.067	0.534	0.022
hsa-miR-628-3p	-2.142276274	4.72E-18	4.848	5.341	7.797	1.144	2.066	0.865	5.995	1.358
hsa-miR-629-3p	1.599861377	1.61E-51	2.424	1.293	2.351	7.219	3.06	8.117	2.023	6.132
hsa-miR-629-5p	-10.36084708	8.01E-14	0.808	0.9	2.236	0	0	0	1.314	0
hsa-miR-6500-3p	8.276124405	4.26E-06	0	0	0	0.929	0	0	0	0.31
hsa-miR-6511a-3p	1.584962501	6.27E-05	0.231	0.169	0	0	0	1.198	0.133	0.399
hsa-miR-6513-3p	-8.84862294	1.67E-05	0.923	0	0.459	0	0	0	0.461	0
hsa-miR-652-3p	-1.463770876	1.21E-227	269.153	197.056	233.289	99.774	84.766	69.058	233.166	84.533
hsa-miR-652-5p	7.672425342	3.54E-04	0	0	0	0	0.612	0	0	0.204
hsa-miR-664a-3p	-2.457256804	2.61E-88	20.429	31.821	21.328	4.646	4.361	4.391	24.526	4.466
hsa-miR-664b-3p	-9.930737338	1.26E-10	1.847	0.394	0.688	0	0	0	0.976	0
hsa-miR-671-5p	-3.037715341	1.60E-24	3.751	3.711	5.791	1.001	0.612	0	4.417	0.538
hsa-miR-6741-5p	-8.491853096	1.68E-04	0	0.506	0.573	0	0	0	0.36	0
hsa-miR-6764-5p	-8.885696373	1.06E-05	0.404	0.843	0.172	0	0	0	0.473	0
hsa-miR-6769b-3p	-8.434628228	2.69E-04	0.693	0	0.344	0	0	0	0.346	0
hsa-miR-6824-3p	-2.38466385	2.85E-04	1.096	0.9	0.401	0	0.459	0	0.799	0.153
hsa-miR-6842-5p	-2.74391166	6.36E-09	2.539	1.462	1.204	0.643	0	0.133	1.735	0.259
hsa-miR-7-1-3p	-1.021414535	8.75E-08	23.661	28.336	27.004	15.509	15.76	7.651	26.333	12.973
hsa-miR-7-5p	-1.600520471	0	766.081	595.048	511.698	222.848	185.828	208.904	624.276	205.86
hsa-miR-708-5p	-10.75739001	1.48E-17	0.693	1.462	3.039	0	0	0	1.731	0
hsa-miR-7114-5p	8.033423002	2.40E-05	0	0	0	0.786	0	0	0	0.262
hsa-miR-766-3p	1.413720571	4.45E-18	1.096	0.394	0.975	2.001	0.842	3.726	0.822	2.189
hsa-miR-7705	-1.264827688	1.47E-05	6.348	4.61	7.396	3.431	4.208	0	6.118	2.546
hsa-miR-7854-3p	7.46760555	3.54E-04	0	0	0	0	0	0.532	0	0.177
hsa-miR-874-3p	8.731319031	1.51E-07	0	0	0	0.357	0.918	0	0	0.425
hsa-miR-885-5p	-1.600874991	3.40E-138	96.662	136	85.14	39.095	35.804	29.872	105.934	34.924
hsa-miR-9-3p	-2.028826294	6.69E-15	4.328	8.321	4.185	2.716	0.612	0.798	5.611	1.375
hsa-miR-9-5p	-2.114769494	2.42E-72	33.009	21.477	24.997	7.29	8.798	2.262	26.494	6.117
hsa-miR-92a-1-5p	1.455393416	2.94E-14	0	0.731	1.319	0.5	4.055	1.064	0.683	1.873
hsa-miR-93-3p	-4.704785188	7.77E-13	1.616	1.687	0.688	0	0.153	0	1.33	0.051
hsa-miR-93-5p	-1.198062174	9.07E-111	224.371	246.081	207.546	126.576	103.204	65.731	225.999	98.504
hsa-miR-941	1.119774514	0	32.144	27.043	26.603	42.311	48.121	96.003	28.596	62.145
hsa-miR-944	-9.292321633	2.91E-07	0	0.562	1.319	0	0	0	0.627	0
hsa-miR-98-5p	-1.545336263	0	812.19	949.693	837.523	383.373	351.611	155.613	866.469	296.866
hsa-miR-99a-5p	1.5045878	2.47E-46	3.578	1.124	1.147	2.501	1.989	12.108	1.95	5.533
hsa-miR-99b-3p	-1.766972869	1.78E-20	11.773	10.57	9.575	2.787	5.126	1.464	10.639	3.126
novel-hsa-miR100-5p	-1.621488377	5.70E-05	2.943	1.968	2.408	1.001	1.377	0	2.44	0.793
novel-hsa-miR104-5p	-2.785310902	2.51E-07	0	1.293	2.408	0	0.536	0	1.234	0.179
novel-hsa-miR110-3p	1.222392421	1.40E-05	0.115	0.056	0.631	0.5	0.306	1.064	0.267	0.624
novel-hsa-miR120-5p	8.276124405	4.26E-06	0	0	0	0.929	0	0	0	0.31
novel-hsa-miR14-5p	-4.773010852	5.18E-40	4.097	4.498	5.103	0.5	0	0	4.566	0.167
novel-hsa-miR193-5p	-4.963884553	1.28E-105	11.311	13.999	10.549	0	1.148	0	11.953	0.383
novel-hsa-miR199-5p	-1.610708294	1.03E-22	9.118	16.417	21.787	1.215	8.492	5.788	15.774	5.165
novel-hsa-miR228-5p	8.864186145	6.14E-09	0	0	0	0	0	1.397	0	0.466
novel-hsa-miR233-5p	8.717676423	3.00E-08	0	0	0	0	0	1.264	0	0.421
novel-hsa-miR239-5p	1.861543438	8.93E-20	0.519	0.956	0.115	2.287	0.23	3.26	0.53	1.926
novel-hsa-miR245-5p	-2.292998224	9.35E-06	1.212	1.068	1.72	0.357	0.459	0	1.333	0.272
novel-hsa-miR28-5p	8.882643049	1.35E-08	0	0	0	0.214	0.536	0.665	0	0.472
novel-hsa-miR283-5p	1.177972014	3.08E-11	0	1.574	0.631	0.858	2.601	1.53	0.735	1.663
novel-hsa-miR286-3p	-1.748314401	2.38E-27	8.714	24.119	16.684	5.861	1.76	7.119	16.506	4.913
novel-hsa-miR287-5p	8.276124405	4.26E-06	0	0	0	0.929	0	0	0	0.31
novel-hsa-miR288-3p	7.741466986	1.42E-04	0	0	0	0.643	0	0	0	0.214
novel-hsa-miR289-5p	-1.800537752	2.46E-69	38.088	42.785	33.769	13.723	10.405	8.782	38.214	10.97
novel-hsa-miR293-5p	-2.294229027	3.89E-10	3.289	2.305	3.383	0.214	0.153	1.464	2.992	0.61
novel-hsa-miR294-3p	-4.162620201	2.50E-04	0	1.068	0.115	0	0	0.067	0.394	0.022
novel-hsa-miR30-3p	-5.818213438	3.50E-15	1.212	1.181	2.007	0	0.077	0	1.466	0.026
novel-hsa-miR35-5p	-9.929258409	1.26E-10	0.577	0.169	2.179	0	0	0	0.975	0
novel-hsa-miR54-5p	-2.759271818	3.23E-28	7.56	5.51	5.963	0.357	0.459	1.996	6.344	0.937
novel-hsa-miR7-3p	8.055282436	1.01E-05	0	0	0	0	0	0.798	0	0.266
novel-hsa-miR82-3p	-8.829722735	1.67E-05	0.231	0.618	0.516	0	0	0	0.455	0
novel-hsa-miR99-3p	1.169925001	2.60E-05	0.462	0.45	0	1.286	0.765	0	0.304	0.684
