# Supplementary material for: MiR-146a-5p deficiency in extracellular vesicles of glioma-associated macrophages promotes epithelial-mesenchymal transition through the NF-κB signaling pathway
Source: Cell Death Discov. 2023 Jun 30;9:206. doi: 10.1038/s41420-023-01492-0 (PMC10313823; doi:10.1038/s41420-023-01492-0)
Supplement: Supplementary file 6 — Supplementary_Table S6 [file 41420_2023_1492_MOESM6_ESM.xlsx]

## Sheet: Sheet1
Fig 2H
			actin	n-cad	mmp-2	vim	E-cad	actin	n-cad	mmp-2	vim	E-cad	actin	n-cad	mmp-2	vim	E-cad
Volume	u87	M1-EVs	10662801	7877523	985665	16931832	6884690	10662801	8103132	804719	20582514	9115410	10984977	24681189	7895792	16931832	20728431
		M2-EVs	10625611	8856952	1563256	18997788	7147135	10625611	8996773	1415445	23890073	11317603	9938654	28284712	10074310	20997788	11047033
	A172	M1-EVs	11274844	25731647	6048757	18839663	19070921	8545811	6148931	5180442	8889776	7464075	12964249	13391355	1186705	8224161	10448542
		M2-EVs	10020993	29428135	6865814	19613836	21717643	8166929	7443130	7320406	10367079	7062292	12155095	18610313	1585363	10578083	7202488
target/reference	U87	M1-EVs		0.738786	0.0924396	1.58793	0.645674		0.759944	0.0754698	1.93031	0.85488		2.24681	0.718781	1.54136	1.88698
		M2-EVs		0.833548	0.147122	1.78792	0.672633		0.846706	0.133211	2.24835	1.06512		2.84593	1.01365	2.11274	1.11152
	A172	M1-EVs		2.28222	0.536483	1.67095	1.69146		0.719526	0.606197	1.04025	0.873419		1.03294	0.0915367	0.634372	0.80595
		M2-EVs		2.93665	0.685143	1.95727	2.16721		0.911374	0.896347	1.2694	0.864743		1.53107	0.130428	0.870259	0.592549
Normalized	U87	M1-EVs		1	1	1	1		1	1	1	1		1	1	1	1
		M2-EVs		1.12827	1.59154	1.12594	1.04175		1.11417	1.76509	1.16476	1.24594		1.26665	1.41023	1.3707	0.589048
	A172	M1-EVs		1	1	1	1		1	1	1	1		1	1	1	1
		M2-EVs		1.28675	1.2771	1.17136	1.28127		1.26663	1.47864	1.22028	0.990066		1.48224	1.42487	1.37184	0.735218
Average	U87	M1-EVs		1	1	1	1
		M2-EVs		1.1697	1.58895	1.22047	0.958912
	A172	M1-EVs		1	1	1	1
		M2-EVs		1.34521	1.39354	1.25449	1.00218
SD	U87	M1-EVs		0	0	0	0
		M2-EVs		0.0687992	0.14488	0.107404	0.274496
	A172	M1-EVs		0	0	0	0
		M2-EVs		0.0972431	0.0852086	0.0853484	0.22309
Fig 3H
			actin	n-cad	mmp-2	vim	E-cad	actin	n-cad	mmp-2	vim	E-cad	actin	n-cad	mmp-2	vim	E-cad
Volume	U87	inhibitor NC	5713204	14459616	5203349	5499690	10919598	10428333	11377874	5203349	5299116	12199289	13269571	9933607	36960312	20973384	33024801
		miR-146a-5p inhibitor	5973322	19679799	11505683	7515740	9012841	11241062	16828797	11505683	6742083	6276534	11586448	11909286	41000538	25973760	31863259
		mimic NC	6108811	15748069	5573957	5433650	12481464	11119035	14122281	5573957	5514408	18562674	10408595	7706503	30361057	17343215	25882261
		miR-146a-5p mimic	6550371	14045665	4047580	4929582	13904317	12088261	9800869	4047580	4796946	15772370	12654904	7424550	23509066	11588645	19637723
	A172	inhibitor NC	3473096	14135096	42227829	8748541	13695443	16438070	35449708	13765931	5137257	757857	13131137	12605947	5896462	4532618	27496427
		miR-146a-5p inhibitor	3874934	14345483	56216645	11496914	11672159	16014682	42927806	15666863	6553909	667956	12709299	15118727	10027247	6289225	28431795
		mimic NC	3917253	13820273	46859921	9764249	13814739	13303526	32541267	12502519	4370508	687213	13783455	15764022	7415353	5263213	33601438
		miR-146a-5p mimic	3139800	8108374	34335850	5792319	14389730	12339474	21735233	8924303	3603287	618538	14572813	11480716	5832015	4544434	30742363
target/reference	U87	inhibitor NC		2.53091	0.910758	0.962628	1.91129		1.09105	0.498963	0.508146	1.16982		0.7486	2.78534	1.58056	2.48876
		miR-146a-5p inhibitor		3.29462	1.92618	1.25822	1.50885		1.49708	1.02354	0.599773	0.558358		1.02786	3.53866	2.24174	2.75005
		mimic NC		2.57793	0.912445	0.889478	2.04319		1.2701	0.501299	0.495943	1.66945		0.740398	2.91692	1.66624	2.48662
		miR-146a-5p mimic		2.14425	0.617916	0.752565	2.12268		0.810776	0.334836	0.396827	1.30477		0.586694	1.8577	0.915743	1.55179
	A172	inhibitor NC		4.06988	12.1586	2.51895	3.9433		2.15656	0.837442	0.312522	0.0461038		0.960004	0.449044	0.345181	2.09399
		miR-146a-5p inhibitor		3.70212	14.5078	2.967	3.01222		2.68053	0.978281	0.409244	0.041709		1.18958	0.788969	0.494852	2.23709
		mimic NC		3.52805	11.9624	2.49263	3.52664		2.44606	0.93979	0.328523	0.0516565		1.14369	0.537989	0.38185	2.43781
		miR-146a-5p mimic		2.58245	10.9357	1.84481	4.58301		1.76144	0.723232	0.292013	0.0501268		0.787817	0.400198	0.311843	2.10957
Normalized	U87	inhibitor NC		1	1	1	1		1	1	1	1		1	1	1	1
		miR-146a-5p inhibitor		1.30175	2.11492	1.30707	0.78944		1.37214	2.05134	1.18032	0.477302		1.37305	1.27046	1.41832	1.10499
		mimic NC		1.01858	1.00185	0.92401	1.06901		1.1641	1.00468	0.975985	1.4271		0.989043	1.04724	1.05421	0.999141
		miR-146a-5p mimic		0.847226	0.678463	0.781782	1.1106		0.743112	0.671063	0.780931	1.11536		0.78372	0.666957	0.579378	0.623518
	A172	inhibitor NC		1	1	1	1		1	1	1	1		1	1	1	1
		miR-146a-5p inhibitor		0.909639	1.19321	1.17787	0.763884		1.24296	1.16818	1.30949	0.904676		1.23914	1.757	1.4336	1.06834
		mimic NC		0.866868	0.983871	0.989551	0.894338		1.13424	1.12221	1.0512	1.12044		1.19134	1.19808	1.10623	1.1642
		miR-146a-5p mimic		0.634527	0.899423	0.732372	1.16223		0.816781	0.86362	0.934376	1.08726		0.82064	0.891222	0.90342	1.00744
Average	U87	inhibitor NC		1	1	1	1
		miR-146a-5p inhibitor		1.34898	1.81224	1.3019	0.790576
		mimic NC		1.05724	1.01792	0.984734	1.16508
		miR-146a-5p mimic		0.791353	0.672161	0.71403	0.949824
	A172	inhibitor NC		1	1	1	1
		miR-146a-5p inhibitor		1.13058	1.3728	1.30699	0.9123
		mimic NC		1.06415	1.10139	1.04899	1.05966
		miR-146a-5p mimic		0.757316	0.884755	0.856723	1.08564
SD	U87	inhibitor NC		0	0	0	0
		miR-146a-5p inhibitor		0.0333986	0.383974	0.0972317	0.256252
		mimic NC		0.076519	0.020761	0.0535116	0.187455
		miR-146a-5p mimic		0.0428455	0.00476114	0.095214	0.230741
	A172	inhibitor NC		0	0	0	0
		miR-146a-5p inhibitor		0.156238	0.271863	0.104416	0.12441
		mimic NC		0.141434	0.0886807	0.04766	0.118255
		miR-146a-5p mimic		0.0868394	0.0153149	0.0888328	0.0632016
Fig 4E
			actin	IRAK1	TRAF6		actin	IRAK1	TRAF6		actin	IRAK1	TRAF6
volume	U87+M1EV		10033600	87348635	22567279		7856542	12348635	55567454		12098076	8848342	62567333
	U87+M2EV		9267374	92878545	26754610		7745654	14878545	73754332		15438058	12152780	84754610
	A172+M1EV		9235923	60845751	4913455		6320051	7545751	1213238		10564576	58055467	7234980
	A172+M2EV		10142651	85743846	7778542		6765457	10743846	1979056		11434520	69663805	11758559
target/reference	U87+M1EV			8.70561	2.24917			1.57176	7.07276			0.731384	5.17168
	U87+M2EV			10.0221	2.88697			1.92089	9.52203			0.787196	5.48998
	A172+M1EV			6.58794	0.531994			1.19394	0.191966			5.4953	0.684834
	A172+M2EV			8.45379	0.766914			1.58804	0.292524			6.09241	1.02834
Normalized	U87+M1EV			1	1			1	1			1	1
	U87+M2EV			1.15122	1.28357			1.22212	1.3463			1.07631	1.06155
	A172+M1EV			1	1			1	1			1	1
	A172+M2EV			1.28322	1.44158			1.33009	1.52383			1.10866	1.50159
Average	U87+M1EV			1	1
	U87+M2EV			1.14989	1.23047
	A172+M1EV			1	1
	A172+M2EV			1.24066	1.489
SD	U87+M1EV			0	0
	U87+M2EV			0.0595353	0.122161
	A172+M1EV			0	0
	A172+M2EV			0.095277	0.0347352
Fig 4F
			actin	IRAK1	TRAF6		actin	IRAK1	TRAF6		actin	IRAK1	TRAF6
volume	U87	inhibitor NC	10600184	4015064	10445493		10072362	10479306	5936740		8600184	17065444	7908959
		miR-146a-5p inhibitor	10081251	5957480	15187112		12008125	16148695	9081742		11081251	28574506	14463403
		mimic NC	10657363	4157480	15106469		9763363	11482387	6298001		9657363	19845842	9051380
		miR-146a-5p mimic	11446747	2768100	7480547		10369467	9520124	4887933		6446747	12492934	4989153
	A172	inhibitor NC	7569844	3224241	8798325		4569369	13474777	9109410		7496338	23880996	4540914
		miR-146a-5p inhibitor	8035553	3986238	12110130		4236956	15940855	14284828		8227570	30052229	8936882
		mimic NC	7602081	3006432	7986831		5100423	14411112	10046998		9602123	30748918	5891669
		miR-146a-5p mimic	7612457	2559339	5058553		4661245	10579848	6931310		9612443	23033996	4521295
target/reference	U87	inhibitor NC		0.378773	0.985407			1.0404	0.589409			1.98431	0.919627
		miR-146a-5p inhibitor		0.590947	1.50647			1.34481	0.7563			2.57864	1.30521
		mimic NC		0.390104	1.41747			1.17607	0.645065			2.055	0.937252
		miR-146a-5p mimic		0.241824	0.653509			0.918092	0.471377			1.93787	0.773902
	A172	inhibitor NC		0.425932	1.16229			2.94894	1.99358			3.18569	0.605751
		miR-146a-5p inhibitor		0.496075	1.50707			3.76234	3.37148			3.65263	1.08621
		mimic NC		0.395475	1.05061			2.82547	1.96984			3.2023	0.61358
		miR-146a-5p mimic		0.336204	0.66451			2.26975	1.48701			2.39627	0.470359
Normalized	U87	inhibitor NC		1	1			1	1			1	1
		miR-146a-5p inhibitor		1.56016	1.52878			1.29259	1.28315			1.29951	1.41929
		mimic NC		1.02991	1.43846			1.1304	1.09443			1.03562	1.01917
		miR-146a-5p mimic		0.638441	0.663187			0.88244	0.799746			0.976594	0.84154
	A172	inhibitor NC		1	1			1	1			1	1
		miR-146a-5p inhibitor		1.16468	1.29664			1.27583	1.69117			1.14657	1.79317
		mimic NC		0.928492	0.903918			0.958133	0.988089			1.00522	1.01292
		miR-146a-5p mimic		0.789337	0.571727			0.769683	0.745898			0.752198	0.776488
Average	U87	inhibitor NC		1	1
		miR-146a-5p inhibitor		1.38409	1.41041
		mimic NC		1.06531	1.18402
		miR-146a-5p mimic		0.832491	0.768157
	A172	inhibitor NC		1	1
		miR-146a-5p inhibitor		1.19569	1.59366
		mimic NC		0.963947	0.96831
		miR-146a-5p mimic		0.770406	0.698038
SD	U87	inhibitor NC		0	0
		miR-146a-5p inhibitor		0.124534	0.100475
		mimic NC		0.0460822	0.182523
		miR-146a-5p mimic		0.142497	0.0761614
	A172	inhibitor NC		0	0
		miR-146a-5p inhibitor		0.0571437	0.214111
		mimic NC		0.0315908	0.0466476
		miR-146a-5p mimic		0.0151705	0.0901843
Fig 6F
			GAPDH	e-cad	N-cad	MMP	vim	GAPDH	e-cad	N-cad	MMP	vim	GAPDH	e-cad	N-cad	MMP	vim
Volume	sh-NC		15556432	3810793	8057457	26056789	31286712	19428336	6506271	10576726	4416505	7440213	28266885	3065062	10576726	4416505	8540213
	Sh-TRAF6/IRAK1		14512169	4207369	5686686	19013578	23598763	27178974	10874223	11067612	4030620	8464625	33211455	4574223	11067612	3330620	8164625
	ov-NC		16105118	3997904	8310529	23821633	30472261	21475228	7561203	11161113	5852180	9133723	25801637	2661203	10061113	4352180	8833723
	ov-TRAF6/IRAK1		18142651	3574384	11843915	38636951	45614275	22726279	6768331	15693720	6456893	11628405	22613907	2276833	11693720	5656893	8072405
target/reference	sh-NC			0.244966	0.51795	1.67498	2.01118		0.334886	0.544397	0.227323	0.382957		0.108433	0.374174	0.156243	0.302128
	Sh-TRAF6/IRAK1			0.28992	0.391856	1.31018	1.62614		0.400097	0.407212	0.148299	0.31144		0.13773	0.333247	0.100285	0.245838
	ov-NC			0.248238	0.516018	1.47913	1.89209		0.35209	0.51972	0.272508	0.425314		0.103141	0.389941	0.168678	0.342371
	ov-TRAF6/IRAK1			0.197016	0.652822	2.12962	2.5142		0.29782	0.690554	0.284116	0.511672		0.100683	0.517103	0.250151	0.356966
Normalized	sh-NC			1	1	1	1		1	1	1	1		1	1	1	1
	Sh-TRAF6/IRAK1			1.18351	0.756552	0.782205	0.80855		1.19473	0.748006	0.652373	0.813252		1.27019	0.890621	0.641854	0.813687
	ov-NC			1.01336	0.996269	0.883073	0.940786		1.05137	0.954672	1.19877	1.11061		0.951195	1.04214	1.07959	1.1332
	ov-TRAF6/IRAK1			0.804257	1.26039	1.27143	1.25012		0.889317	1.26848	1.24983	1.33611		0.928526	1.38199	1.60104	1.18151
Average	sh-NC			1	1	1	1
	Sh-TRAF6/IRAK1			1.21614	0.798393	0.692144	0.81183
	ov-NC			1.00531	0.997693	1.05381	1.06153
	ov-TRAF6/IRAK1			0.874034	1.30362	1.3741	1.25591
SD	sh-NC			0	0	0	0
	Sh-TRAF6/IRAK1			0.0384893	0.065308	0.0638274	0.00232579
	ov-NC			0.0412916	0.0357224	0.130166	0.0858757
	ov-TRAF6/IRAK1			0.0518709	0.0555125	0.160712	0.0632488
Fig 6E
			GAPDH	e-cad	N-cad	MMP	vim	GAPDH	e-cad	N-cad	MMP	vim	GAPDH	e-cad	N-cad	MMP	vim
Volume	NC		18314027	17862507	22280333	67883371	50212609	19428336	47623000	22848935	20782013	49062510	28266885	3065062	28300368	66820166	52111058
	miR-146a-5p		18994175	19911551	17822697	64285518	47133938	19178974	52377000	16803734	13220353	40241944	28211455	4574223	21070580	51000509	45225938
target/reference	NC			0.975346	1.21657	3.70663	2.74176		2.45121	1.17606	1.06968	2.52531		0.108433	1.00118	2.3639	1.84354
	miR-146a-5p			1.0483	0.938324	3.38449	2.48149		2.73096	0.876154	0.689315	2.09823		0.162141	0.74688	1.80779	1.60311
Normalized	NC			1	1	1	1		1	1	1	1		1	1	1	1
	miR-146a-5p			1.0748	0.771285	0.913089	0.905075		1.11413	0.744989	0.644415	0.830882		1.49531	0.745997	0.76475	0.869581
Average	NC			1	1	1	1
	miR-146a-5p			1.22808	0.75409	0.774085	0.868513
SD	NC			0	0	0	0
	miR-146a-5p			0.189642	0.0121656	0.109884	0.0302983
Fig 6H
			P65	p-p65	IKBa	p-IKBa	IKKr	p-IKKr	P65	p-p65	IKBa	p-IKBa	IKKr	p-IKKr	P65	p-p65	IKBa	p-IKBa	IKKr	p-IKKr
Volume	sh-NC		1148072	46309664	10683880	11438239	14422578	11792786	21820100	25519941	10683880	11438239	13925724	6163661	15720100	15219941	83483880	11568239	6880567	123661
	Sh-TRAF6/IRAK1		1413688	41992889	17534651	13294498	17138501	10006094	21423606	20716219	16534651	11294498	13172894	4581260	12223606	10016219	97853465	10744980	8368289	110820
	ov-NC		1196013	49374006	10842860	10194556	18863516	13178997	21446853	23501431	10842860	9194556	14190445	6785488	13246853	13101431	80842860	11194556	14190445	227858
	ov-TRAF6/IRAK1		1050270	51859572	8556625	10144340	14043072	13306794	14525259	23353167	7556625	9144340	11546124	6913081	15677259	17353167	97046625	15104340	11546124	311381
p-/	sh-NC			40.3369		1.07061		0.817661		1.16956		1.07061		0.44261		0.968183		0.138569		0.0179725
	Sh-TRAF6/IRAK1			29.7045		0.758184		0.583837		0.966981		0.683081		0.347779		0.819416		0.109807		0.0132429
	ov-NC			41.2822		0.940209		0.69865		1.0958		0.847983		0.478173		0.989022		0.138473		0.0160571
	ov-TRAF6/IRAK1			49.3774		1.18555		0.94757		1.60776		1.21011		0.598736		1.1069		0.15564		0.0269684
Normalized	sh-NC			1		1		1		1		1		1		1		1		1
	Sh-TRAF6/IRAK1			0.73641		0.708182		0.714033		0.82679		0.638031		0.785747		0.846344		0.792437		0.73684
	ov-NC			1.02343		0.878202		0.854449		0.936931		0.792058		1.08035		1.02152		0.999311		0.893428
	ov-TRAF6/IRAK1			1.22412		1.10737		1.15888		1.37467		1.1303		1.35274		1.14328		1.1232		1.50054
Average	sh-NC			1		1		1
	Sh-TRAF6/IRAK1			0.803181		0.712883		0.74554
	ov-NC			0.993963		0.889857		0.942742
	ov-TRAF6/IRAK1			1.24736		1.12029		1.33739
SD	sh-NC			0		0		0
	Sh-TRAF6/IRAK1			0.0478844		0.0631236		0.0299166
	ov-NC			0.040335		0.0850112		0.0985954
	ov-TRAF6/IRAK1			0.0958848		0.00958691		0.139904
Fig 6G
			P65	p-p65	IKBa	p-IKBa	IKKr	p-IKKr	P65	p-p65	IKBa	p-IKBa	IKKr	p-IKKr	P65	p-p65	IKBa	p-IKBa	IKKr	p-IKKr
Volume	NC		14687278	29792922	8010691	25044662	57537429	61739756	21036543	108108008	12623239	19594494	19035994	78402899	23718913	29792922	8742645	22343953	50044180	10976125
	miR-146a-5p		14626284	26918747	7044549	15327179	55271360	51123205	21094789	102642576	11080575	11233477	18427072	71946206	23536885	26918747	7705202	11818543	48467434	9164693
p-/	NC			2.02848		1.70519		7.70717		5.13906		1.55226		4.11867		1.25608		2.55574		0.219329
	miR-146a-5p			1.84044		1.04792		7.25713		4.86578		1.0138		3.90438		1.14368		1.53384		0.18909
Normalized	NC			1		1		1		1		1		1		1		1		1
	miR-146a-5p			0.907296		0.614546		0.941608		0.946823		0.653113		0.947971		0.910516		0.600154		0.862129
Average	NC			1		1		1
	miR-146a-5p			0.921545		0.622605		0.917236
SD	NC			0		0		0
	miR-146a-5p			0.0179226		0.0223589		0.0390527
